# Supplementary material for: Magnesium Plus Hydrogen Fertilization Enhances Mg Uptake, Growth Performance and Monoterpenoid Indole Alkaloid Biosynthesis in Catharanthus roseus
Source: Plants (Basel). 2025 Oct 31;14(21):3336. doi: 10.3390/plants14213336 (PMC12609934; doi:10.3390/plants14213336)
Supplement: Supplementary file 1 [file plants-14-03336-s001.zip]

Archive with 3 entries (3 files):
- plants-3890275-supplementary figures and tables.pdf
- SI-datasheet1-ANOVA results table-2nd-rv.xlsx
- SI-datasheet2-data table.xlsx
