# Supplementary material for: Magnesium Plus Hydrogen Fertilization Enhances Mg Uptake, Growth Performance and Monoterpenoid Indole Alkaloid Biosynthesis in Catharanthus roseus
Source: Plants (Basel). 2025 Oct 31;14(21):3336. doi: 10.3390/plants14213336 (PMC12609934; doi:10.3390/plants14213336)
Supplement: Supplementary file 1 [file plants-14-03336-s001.zip › SI-datasheet1-ANOVA results table-2nd-rv.xlsx]

## Sheet: ANOVA
ANOVA
		SS	df	MS	F-value	p-value	Significance Symbol
Mg cont	Between Groups	0.002881	4	0.000720251	18.8471	0.000119278	***			Significance Symbol	p-Value Range		Meaning
	Within Groups	0.000382155	10	3.82155e-05					***		p < 0.001		Highly significant
	Total	0.00326316	14						**		0.001 ≤ p < 0.01		Significant
H₂	Between Groups	9.6	4	2.4					*		0.01 ≤ p < 0.05		Weakly significant
	Within Groups	0	10	0					ns		p ≥ 0.05		Not significant
	Total	9.6	14
Chlorophyll cont	Between Groups	0.117278	4	0.0293196	18.3868	0.000132696	***
	Within Groups	0.015946	10	0.0015946
	Total	0.133224	14
Soil pH	Between Groups	0.313667	4	0.0784167	267.33	4.06479e-10	***
	Within Groups	0.00293333	10	0.000293333
	Total	0.3166	14
SE	Between Groups	0.00286342	4	0.000715855	0.796068	0.554166	ns
	Within Groups	0.00899238	10	0.000899238
	Total	0.0118558	14
TFE	Between Groups	0.17064	4	0.0426601	5.76861	0.01134	*
	Within Groups	0.0739521	10	0.00739521
	Total	0.244592	14
Plant Weight	Between Groups	23.5408	4	5.8852	2.95962	0.0746994	ns
	Within Groups	19.885	10	1.9885
	Total	43.4258	14
Plant Height	Between Groups	453.137	4	113.284	6.56416	0.00737551	**
	Within Groups	172.58	10	17.258
	Total	625.717	14
Vindoline	Between Groups	2.54649	4	0.636622	575.852	9.02242e-12	***
	Within Groups	0.0110553	10	0.00110553
	Total	2.55754	14
Catharanthine	Between Groups	21.4707	4	5.36767	393.691	5.97088e-11	***
	Within Groups	0.136342	10	0.0136342
	Total	21.607	14
Ajmalicine	Between Groups	0.00780443	4	0.00195111	336.398	1.30266e-10	***
	Within Groups	5.8e-05	10	5.8e-06
	Total	0.00786243	14
T16H	Between Groups	1.69857	4	0.424642	35.992	6.55897e-06	***
	Within Groups	0.117983	10	0.0117983
	Total	1.81655	14
TDC	Between Groups	12.0691	4	3.01727	12.7825	0.000607051	**
	Within Groups	2.36046	10	0.236046
	Total	14.4296	14
Redox1	Between Groups	1.08958	4	0.272396	61.6781	5.20697e-07	***
	Within Groups	0.0441641	10	0.00441641
	Total	1.13375	14
T3R	Between Groups	10.4124	4	2.6031	75.6427	1.95737e-07	***
	Within Groups	0.344131	10	0.0344131
	Total	10.7565	14
NMT	Between Groups	13.5829	4	3.39573	225.645	9.39323e-10	***
	Within Groups	0.15049	10	0.015049
	Total	13.7334	14
D4H	Between Groups	2.60248	4	0.65062	36.5648	6.0971e-06	***
	Within Groups	0.177936	10	0.0177936
	Total	2.78042	14
DAT	Between Groups	5.75959	4	1.4399	65.9671	3.77591e-07	***
	Within Groups	0.218275	10	0.0218275
	Total	5.97786	14
STR	Between Groups	0.271916	4	0.067979	4.63687	0.0224079	*
	Within Groups	0.146605	10	0.0146605
	Total	0.418521	14
CS	Between Groups	60.6203	4	15.1551	84.8291	1.12608e-07	***
	Within Groups	1.78654	10	0.178654
	Total	62.4068	14
16OMT	Between Groups	9.64889	4	2.41222	18.7721	0.000121348	***
	Within Groups	1.285	10	0.1285
	Total	10.9339	14
TS	Between Groups	1.76452	4	0.441131	26.3494	2.72028e-05	***
	Within Groups	0.167416	10	0.0167416
	Total	1.93194	14
ORCA3	Between Groups	14.1895	4	3.54738	303.36	2.17404e-10	***
	Within Groups	0.116936	10	0.0116936
	Total	14.3065	14
SGD	Between Groups	0.567329	4	0.141832	17.1939	0.000176864	***
	Within Groups	0.0824901	10	0.00824901
	Total	0.649819	14
GO	Between Groups	0.550459	4	0.137615	64.8344	4.10221e-07	***
	Within Groups	0.0212256	10	0.00212256
	Total	0.571685	14
GS	Between Groups	0.233357	4	0.0583392	48.1673	1.68259e-06	***
	Within Groups	0.0121118	10	0.00121118
	Total	0.245468	14
SAT	Between Groups	0.357466	4	0.0893665	9.97202	0.0016173	**
	Within Groups	0.0896173	10	0.00896173
	Total	0.447084	14
DPAS	Between Groups	0.859879	4	0.21497	85.3442	2.03446e-05	***
	Within Groups	0.0151131	6	0.00251886
	Total	0.874992	10
Redox2	Between Groups	0.408001	4	0.102	9.36719	0.00205245	**
	Within Groups	0.108891	10	0.0108891
	Total	0.516892	14
T3O	Between Groups	459.63	4	114.907	0.514588	0.727748	ns
	Within Groups	1786.4	8	223.3
	Total	2246.03	12
PAS	Between Groups	0.647095	4	0.161774	40.2422	3.90719e-06	***
	Within Groups	0.0402	10	0.00402
	Total	0.687295	14
PRX1	Between Groups	3.94125	4	0.985311	21.1679	7.19504e-05	***
	Within Groups	0.465473	10	0.0465473
	Total	4.40672	14
CrMYC2	Between Groups	0.0385995	4	0.00964986	0.386427	0.813681	ns
	Within Groups	0.24972	10	0.024972
	Total	0.28832	14
CrEIN3	Between Groups	0.777354	4	0.194338	10.1584	0.00215635	**
	Within Groups	0.172177	9	0.0191308
	Total	0.949531	13
CrERF5	Between Groups	0.17924	4	0.0448101	1.16439	0.382639	ns
	Within Groups	0.384838	10	0.0384838
	Total	0.564078	14
CrWRKY1	Between Groups	1.14473	4	0.286184	5.34264	0.0145027	*
	Within Groups	0.53566	10	0.053566
	Total	1.68039	14

## Sheet: homogeneity of variance
Test of Homogeneity of Variances
	Levene Statistic	df1	df2	Sig.
Mgcont	2.37463	4	10	0.121901
Chlorophyll	1.07061	4	10	0.42052
SoilpH	0.568182	4	10	0.691726
SE	0.843764	4	10	0.528392
T50	0.854578	4	10	0.522701
Weight	1.49709	4	10	0.274962
Height	0.139203	4	10	0.963801
Vindoline	0.157027	4	10	0.955334
Catharanthine	0.726007	4	10	0.593994
Ajmalicine	0.827586	4	10	0.537012
T16H	0.321349	4	10	0.857385
TDC	0.538835	4	10	0.710951
Redox1	0.52049	4	10	0.723101
T3R	1.78327	4	10	0.208742
NMT	0.273573	4	10	0.88841
D4H	1.24255	4	10	0.353794
DAT	0.0846321	4	10	0.985271
STR	0.328685	4	10	0.852521
HL1	0.821585	4	10	0.540241
OMT	1.47642	4	10	0.280588
TS	0.813552	4	10	0.544592
ORCA3	0.602467	4	10	0.669637
SGD	2.24429	4	10	0.13673
GO	1.20269	4	10	0.368205
GS	0.698324	4	10	0.610362
SAT	1.38501	4	10	0.307027
DPAS	1.44348	4	10	0.289815
PAS	0.677793	4	10	0.622727
PRX1	0.138859	4	10	0.963958
CrMYC2	0.599191	4	10	0.671729
CrEIN3	0.816991	4	10	0.542725
CrERF5	0.777279	4	10	0.564619
CrWRKY1	0.690013	4	10	0.615345

## Sheet: Duncan test
Mg cont						Chlorophyll cont							Soil pH								SE					TFE							Plant Weight						Plant Height						Vindoline
type		Number of Cases	Subset for α = 0.05			type		Number of Cases	Subset for α = 0.05				type		Number of Cases	Subset for α = 0.05					type		Number of Cases	Subset for α = 0.05		type		Number of Cases	Subset for α = 0.05				type		Number of Cases	Subset for α = 0.05			type		Number of Cases	Subset for α = 0.05			type		Number of Cases	Subset for α = 0.05
			1	2					1	2	3					1	2	3	4					1					1	2	3					1	2					1	2					1	2
Duncana	ck	3	0.0750149			Duncana	mgso₄	3	0.598				Duncana	ck	3	5.97					Duncana	ck	3	0.876894		Duncana	mgh₂	3	4.46476				Duncana	mgo	3	3.76413			Duncana	mgo	3	53.1333			Duncana	ck	3	2.46237
	mgso₄	3	0.0791001				mgo	3		0.722				mgso₄	3		6.01					mg	3	0.880125			mg	3	4.49663	4.49663				ck	3	4.61767				ck	3	55.2				mgso₄	3		2.61485
	mgo	3	0.0845959				ck	3		0.74				mgo	3			6.14				mgso₄	3	0.905585			mgso₄	3	4.57884	4.57884				mgso₄	3	4.92583	4.92583			mgso₄	3	56.3				mgo	3
	mg	3		0.102111			mgh₂	3			0.834			mg	3			6.14667				mgh₂	3	0.906723			ck	3		4.64664	4.64664			mg	3	5.94417	5.94417			mg	3		64.6333			mgh₂	3
	mgh₂	3		0.111018			mg	3			0.84			mgh₂	3				6.38333			mgo	3	0.907513			mgo	3			4.76072			mgh₂	3		7.41497			mgh₂	3		66.9667			mg	3
	Significance		0.0996786	0.1081			Significance		1	0.593025	0.857674			Significance		1	1	0.6438	1			Significance		0.275531			Significance		0.151683	0.0682663	0.135271			Significance		0.107841	0.0655173			Significance		0.393851	0.507156			Significance		1	1
The means of the groups in the homogeneous subsets are displayed.						The means of the groups in the homogeneous subsets are displayed.							The means of the groups in the homogeneous subsets are displayed.								The means of the groups in the homogeneous subsets are displayed.					The means of the groups in the homogeneous subsets are displayed.							The means of the groups in the homogeneous subsets are displayed.						The means of the groups in the homogeneous subsets are displayed.						The means of the groups in the homogeneous subsets are displayed.
a. Harmonic mean sample size = 3.000.						a. Harmonic mean sample size = 3.000.							a. Harmonic mean sample size = 3.000.								a. Harmonic mean sample size = 3.000.					a. Harmonic mean sample size = 3.000.							a. Harmonic mean sample size = 3.000.						a. Harmonic mean sample size = 3.000.						a. Harmonic mean sample size = 3.000.
T16H							TDC								Redox1									T3R							NMT								D4H								DAT
type		Number of Cases	Subset for α = 0.05				type		Number of Cases	Subset for α = 0.05					type		Number of Cases	Subset for α = 0.05						type		Number of Cases	Subset for α = 0.05				type		Number of Cases	Subset for α = 0.05					type		Number of Cases	Subset for α = 0.05					type		Number of Cases
			1	2	3					1	2	3						1	2	3	4	5					1	2	3					1	2	3	4					1	2	3	4
Duncana	ck	3	1.00463				Duncana	ck	3	1.08603					Duncana	mgso₄	3	0.760603						Duncana	mgso₄	3	0.728296				Duncana	ck	3	1.00372					Duncana	ck	3	1.0001					Duncana	ck	3
	mgso₄	3		1.42468				mgso₄	3		2.12812					ck	3		0.973588						ck	3	1.00026					mgso₄	3		1.38619					mgso₄	3		1.25183					mg	3
	mgo	3		1.46471				mgo	3		2.9558	2.9558				mgh₂	3			1.12268					mgo	3		2.29087				mgo	3			1.98648				mg	3			1.62314				mgo	3
	mg	3			1.84494			mg	3			3.34969				mgo	3				1.3724				mg	3		2.47818	2.47818			mg	3			2.0107				mgo	3			1.80802				mgso₄	3
	mgh₂	3			1.94944			mgh₂	3			3.5054				mg	3					1.51091			mgh₂	3			2.79973			mgh₂	3				3.77862			mgh₂	3				2.18814			mgh₂	3
	Significance		1	0.661377	0.265965			Significance		1	0.0635049	0.215291				Significance		1	1	1	1	1			Significance		0.1028	0.244476	0.0597343			Significance		1	1	0.813818	1			Significance		1	1	0.12046	1			Significance
The means of the groups in the homogeneous subsets are displayed.							The means of the groups in the homogeneous subsets are displayed.								The means of the groups in the homogeneous subsets are displayed.									The means of the groups in the homogeneous subsets are displayed.							The means of the groups in the homogeneous subsets are displayed.								The means of the groups in the homogeneous subsets are displayed.								The means of the groups in the homogeneous subsets are displayed.
a. Harmonic mean sample size = 3.000.							a. Harmonic mean sample size = 3.000.								a. Harmonic mean sample size = 3.000.									a. Harmonic mean sample size = 3.000.							a. Harmonic mean sample size = 3.000.								a. Harmonic mean sample size = 3.000.								a. Harmonic mean sample size = 3.000.
16OMT							TS								ORCA3								SGD									GO							GS								SAT
type		Number of Cases	Subset for α = 0.05				type		Number of Cases	Subset for α = 0.05					type		Number of Cases	Subset for α = 0.05					type		Number of Cases	Subset for α = 0.05						type		Number of Cases	Subset for α = 0.05				type		Number of Cases	Subset for α = 0.05					type		Number of Cases
			1	2	3					1	2	3						1	2	3						1	2	3	4						1	2	3					1	2	3	4
Duncana	ck	3	1.0013				Duncana	mgso₄	3	0.517099					Duncana	ck	3	1.00664					Duncana	mgso₄	3	0.626607						Duncana	mgso₄	3	0.506346				Duncana	mgso₄	3	0.739564					Duncana	mgo	3
	mgo	3		1.94295				ck	3		1.00378					mgso₄	3	1.07653						mgh₂	3		0.806732						mgo	3		0.900925				mg	3		0.88276					mgh₂	3
	mg	3		2.09126				mgo	3		1.06275					mgo	3		2.42132					mg	3		0.933905	0.933905					mgh₂	3			0.993347			ck	3			1				mg	3
	mgh₂	3		2.25664				mg	3			1.32364				mg	3		2.59702					ck	3			1					ck	3			1			mgo	3			1.05964	1.05964			ck	3
	mgso₄	3			3.5063			mgh₂	3			1.53408				mgh₂	3			3.56359				mgo	3				1.20934				mg	3			1.00726			mgh₂	3				1.07026			mgso₄	3
	Significance		1	0.33041	1			Significance		1	0.589032	0.0743786				Significance		0.446974	0.0746215	1				Significance		1	0.11713	0.393721	1				Significance		1	1	0.731418			Significance		1	1	0.0622017	0.716499			Significance
The means of the groups in the homogeneous subsets are displayed.							The means of the groups in the homogeneous subsets are displayed.								The means of the groups in the homogeneous subsets are displayed.								The means of the groups in the homogeneous subsets are displayed.									The means of the groups in the homogeneous subsets are displayed.							The means of the groups in the homogeneous subsets are displayed.								The means of the groups in the homogeneous subsets are displayed.
a. Harmonic mean sample size = 3.000.							a. Harmonic mean sample size = 3.000.								a. Harmonic mean sample size = 3.000.								a. Harmonic mean sample size = 3.000.									a. Harmonic mean sample size = 3.000.							a. Harmonic mean sample size = 3.000.								a. Harmonic mean sample size = 3.000.
T3O					PAS							PRX1							CrMYC2					CrEIN3						CrERF5					CrWRKY1
type		Number of Cases	Subset for α = 0.05		type		Number of Cases	Subset for α = 0.05				type		Number of Cases	Subset for α = 0.05				type		Number of Cases	Subset for α = 0.05		type		Number of Cases	Subset for α = 0.05			type		Number of Cases	Subset for α = 0.05		type		Number of Cases	Subset for α = 0.05
			1					1	2	3					1	2	3					1					1	2					1					1	2
Duncana,b	mgo	2	0.354364		Duncana	mg	3	0.753351				Duncana	ck	3	1.01147				Duncana	ck	3	1.00039		Duncana,b	mgso₄	3	0.944668			Duncana	mgo	3	0.854214		Duncana	ck	3	1
	mg	2	0.583705			mgo	3		0.968307				mgo	3		1.77262				mgh₂	3	1.04347			ck	3	1				mgso₄	3	0.96616			mg	3	1.14647
	ck	3	1			ck	3		1.00021				mgso₄	3		1.78027				mgso₄	3	1.0921			mgo	2	1.08507				ck	3	1			mgo	3	1.17511
	mgh₂	3	12.5433			mgh₂	3			1.23094			mg	3		1.82998				mg	3	1.12755			mg	3	1.17436				mg	3	1.1299			mgh₂	3	1.24197
	mgso₄	3	12.6903			mgso₄	3			1.34366			mgh₂	3			2.6307			mgo	3	1.13282			mgh₂	3		1.58809			mgh₂	3	1.14994			mgso₄	3		1.80262
	Significance		0.411923			Significance		1	0.551511	0.0544837			Significance		1	0.76244	1			Significance		0.365422			Significance		0.10302	1			Significance		0.120351			Significance		0.259739	1
The means of the groups in the homogeneous subsets are displayed.					The means of the groups in the homogeneous subsets are displayed.							The means of the groups in the homogeneous subsets are displayed.							The means of the groups in the homogeneous subsets are displayed.					The means of the groups in the homogeneous subsets are displayed.						The means of the groups in the homogeneous subsets are displayed.					The means of the groups in the homogeneous subsets are displayed.
a. Harmonic mean sample size = 2.500。					a. Harmonic mean sample size = 3.000.							a. Harmonic mean sample size = 3.000.							a. Harmonic mean sample size = 3.000.					a. Harmonic mean sample size = 2.727。						a. Harmonic mean sample size = 3.000.					a. Harmonic mean sample size = 3.000.
b. Group sizes are unequal. The harmonic mean of group sizes was used. The Type I error rate cannot be guaranteed.																								b. Group sizes are unequal. The harmonic mean of group sizes was used. The Type I error rate cannot be guaranteed.
[truncated: 13 more columns]

## Sheet: Dunnett test
Multiple Ccomparison
Dependent Variable				Mean Difference (I-J)	Std. Error	Sig.	95% Confidence Interval
		type I	type J				Lower Limit	Upper Limit
Mgcont	Dunnett's t (two-tailed) a	mgh	ck	.03600*	0.00504748	0.000110549	0.0214135	0.0505928
		mgo	ck	0.00958096	0.00504748	0.239127	-0.00500867	0.0241706
		mg	ck	.02710*	0.00504748	0.00107775	0.0125069	0.0416861
		mgso4	ck	0.00408515	0.00504748	0.832808	-0.0105045	0.0186748
Chlorophyll	Dunnett's t (two-tailed)a	mgh	ck	0.094	0.0326047	0.050613	-0.000243249	0.188243
		mgo	ck	-0.018	0.0326047	0.946468	-0.112243	0.0762432
		mg	ck	.10000*	0.0326047	0.0374635	0.00575675	0.194243
		mgso4	ck	-.14200*	0.0326047	0.00478427	-0.236243	-0.0477568
SoilpH	Dunnett's t (two-tailed)a	mgh	ck	.41333*	0.0139841	3.22176e-08	0.372913	0.453754
		mgo	ck	.17000*	0.0139841	9.40483e-07	0.129579	0.210421
		mg	ck	.17667*	0.0139841	6.62062e-07	0.136246	0.217087
		mgso4	ck	0.04	0.0139841	0.0525184	-0.000420816	0.0804208
SE	Dunnett's t (two-tailed)a	mgh	ck	0.0298295	0.0244845	0.579627	-0.0409425	0.100602
		mgo	ck	0.0306187	0.0244845	0.559493	-0.0401534	0.101391
		mg	ck	0.00323084	0.0244845	0.999743	-0.0675412	0.0740029
		mgso4	ck	0.0286911	0.0244845	0.609028	-0.042081	0.0994631
T50	Dunnett's t (two-tailed)a	mgh	ck	-0.18188	0.0702149	0.0814558	-0.384835	0.0210749
		mgo	ck	0.114084	0.0702149	0.351843	-0.0888711	0.317039
		mg	ck	-0.150004	0.0702149	0.16708	-0.352959	0.0529504
		mgso4	ck	-0.0678014	0.0702149	0.740319	-0.270756	0.135153
Weight	Dunnett's t (two-tailed)a	mgh	ck	2.7973	1.15138	0.105457	-0.530731	6.12533
		mgo	ck	-0.853533	1.15138	0.868578	-4.18156	2.4745
		mg	ck	1.3265	1.15138	0.621582	-2.00153	4.65453
		mgso4	ck	0.308167	1.15138	0.995978	-3.01986	3.6362
Height	Dunnett's t (two-tailed)a	mgh	ck	11.76667*	3.39195	0.0194551	1.9623	21.571
		mgo	ck	-2.06667	3.39195	0.926688	-11.871	7.7377
		mg	ck	9.43333	3.39195	0.059769	-0.371035	19.2377
		mgso4	ck	1.1	3.39195	0.99173	-8.70437	10.9044
Vindoline	Dunnett's t (two-tailed)a	mgh	ck	.98410*	0.0271481	3.2075e-08	0.905632	1.06257
		mgo	ck	.60900*	0.0271481	3.4547e-08	0.530524	0.687466
		mg	ck	.99318*	0.0271481	3.20731e-08	0.914707	1.07165
		mgso4	ck	.15248*	0.0271481	0.000763619	0.0740094	0.230952
Catharanthine	Dunnett's t (two-tailed)a	mgh	ck	3.12298*	0.0953387	3.21127e-08	2.8474	3.39855
		mgo	ck	1.55595*	0.0953387	7.56609e-08	1.28038	1.83153
		mg	ck	2.29045*	0.0953387	3.33248e-08	2.01488	2.56603
		mgso4	ck	0.209447	0.0953387	0.152159	-0.0661276	0.485022
Ajmalicine	Dunnett's t (two-tailed)a	mgh	ck	.06828*	0.00196638	3.20866e-08	0.0625935	0.0739611
		mgo	ck	.02597*	0.00196638	4.42172e-07	0.0202886	0.0316562
		mg	ck	.03136*	0.00196638	8.94776e-08	0.0256749	0.0370425
		mgso4	ck	.01459*	0.00196638	7.91268e-05	0.00890603	0.0202736
T16H	Dunnett's t (two-tailed)a	mgh	ck	.94481*	0.0886877	3.16622e-06	0.688458	1.20116
		mgo	ck	.46008*	0.0886877	0.00139211	0.203729	0.716429
		mg	ck	.84031*	0.0886877	9.20227e-06	0.58396	1.09666
		mgso4	ck	.42005*	0.0886877	0.00268863	0.163701	0.676401
TDC	Dunnett's t (two-tailed)a	mgh	ck	2.41937*	0.396692	0.000400223	1.27274	3.566
		mgo	ck	1.86978*	0.396692	0.00278179	0.723146	3.0164
		mg	ck	2.26366*	0.396692	0.000675572	1.11703	3.41029
		mgso4	ck	1.04209	0.396692	0.0767724	-0.104537	2.18872
Redox1	Dunnett's t (two-tailed)a	mgh	ck	0.149095	0.0542612	0.0631053	-0.00774559	0.305936
		mgo	ck	.39881*	0.0542612	8.57678e-05	0.241968	0.555649
		mg	ck	.53732*	0.0542612	6.16986e-06	0.380481	0.694162
		mgso4	ck	-.21299*	0.0542612	0.00935931	-0.369826	-0.0561449
T3R	Dunnett's t (two-tailed)a	mgh	ck	1.79947*	0.151466	1.16297e-06	1.36166	2.23728
		mgo	ck	1.29062*	0.151466	2.37604e-05	0.852808	1.72843
		mg	ck	1.47793*	0.151466	7.05422e-06	1.04012	1.91574
		mgso4	ck	-0.27196	0.151466	0.277463	-0.709771	0.165851
NMT	Dunnett's t (two-tailed)a	mgh	ck	2.77490*	0.100163	3.23651e-08	2.48538	3.06442
		mgo	ck	.98275*	0.100163	6.70926e-06	0.693235	1.27227
		mg	ck	1.00697*	0.100163	5.3771e-06	0.717455	1.29649
		mgso4	ck	.38247*	0.100163	0.0110893	0.0929488	0.671988
D4H	Dunnett's t (two-tailed)a	mgh	ck	1.18803*	0.108915	2.55007e-06	0.873219	1.50285
		mgo	ck	.80791*	0.108915	7.92868e-05	0.493099	1.12273
		mg	ck	.62304*	0.108915	0.000662787	0.308221	0.937852
		mgso4	ck	0.251729	0.108915	0.12722	-0.0630864	0.566545
DAT	Dunnett's t (two-tailed)a	mgh	ck	1.95563*	0.12063	7.9339e-08	1.60695	2.30431
		mgo	ck	1.02749*	0.12063	2.38376e-05	0.678812	1.37617
		mg	ck	.98193*	0.12063	3.55195e-05	0.633248	1.33061
		mgso4	ck	1.07683*	0.12063	1.57136e-05	0.728155	1.42551
STR	Dunnett's t (two-tailed)a	mgh	ck	.29519*	0.098862	0.0427821	0.00943005	0.580947
		mgo	ck	0.251047	0.098862	0.0884327	-0.0347121	0.536805
		mg	ck	.32614*	0.098862	0.0256534	0.0403767	0.611894
		mgso4	ck	.39263*	0.098862	0.00869822	0.106874	0.678391
HL1	Dunnett's t (two-tailed)a	mgh	ck	5.71737*	0.345113	6.82098e-08	4.71983	6.71491
		mgo	ck	3.96391*	0.345113	1.58671e-06	2.96637	4.96145
		mg	ck	3.49463*	0.345113	5.03536e-06	2.49709	4.49217
		mgso4	ck	1.35924*	0.345113	0.00916348	0.361703	2.35678
OMT	Dunnett's t (two-tailed)a	mgh	ck	1.25534*	0.292689	0.00529769	0.409331	2.10135
		mgo	ck	.94165*	0.292689	0.0293083	0.0956424	1.78767
		mg	ck	1.08996*	0.292689	0.0128975	0.243945	1.93597
		mgso4	ck	2.50500*	0.292689	2.28489e-05	1.65899	3.35102
TS	Dunnett's t (two-tailed)a	mgh	ck	.53030*	0.105646	0.00177311	0.224931	0.835666
		mgo	ck	0.0589642	0.105646	0.944537	-0.246403	0.364332
		mg	ck	.31986*	0.105646	0.0399573	0.0144899	0.625224
		mgso4	ck	-.48669*	0.105646	0.00326368	-0.792052	-0.181318
ORCA3	Dunnett's t (two-tailed)a	mgh	ck	2.55695*	0.0882936	3.22544e-08	2.30174	2.81216
		mgo	ck	1.41468*	0.0882936	8.64179e-08	1.15947	1.66989
		mg	ck	1.59038*	0.0882936	5.33137e-08	1.33517	1.84559
		mgso4	ck	0.0698916	0.0882936	0.842473	-0.185319	0.325102
SGD	Dunnett's t (two-tailed)a	mgh	ck	-0.193268	0.0741575	0.0793969	-0.407618	0.0210833
		mgo	ck	0.209339	0.0741575	0.0558314	-0.00501158	0.42369
		mg	ck	-0.0660948	0.0741575	0.78574	-0.280446	0.148256
		mgso4	ck	-.37339*	0.0741575	0.0017336	-0.587743	-0.159042
GO	Dunnett's t (two-tailed)a	mgh	ck	-0.00665302	0.037617	0.999187	-0.115384	0.102078
		mgo	ck	-0.099075	0.037617	0.075929	-0.207806	0.00965625
		mg	ck	0.00726365	0.037617	0.998855	-0.101468	0.115995
		mgso4	ck	-.49365*	0.037617	4.68702e-07	-0.602385	-0.384923
GS	Dunnett's t (two-tailed)a	mgh	ck	0.0702553	0.0284157	0.0984697	-0.0118798	0.15239
		mgo	ck	0.0596391	0.0284157	0.176987	-0.0224959	0.141774
		mg	ck	-.11724*	0.0284157	0.00682504	-0.199375	-0.0351054
		mgso4	ck	-.26044*	0.0284157	1.24104e-05	-0.342571	-0.178301
SAT	Dunnett's t (two-tailed)a	mgh	ck	-0.148962	0.0772948	0.229123	-0.372381	0.0744572
		mgo	ck	-.28350*	0.0772948	0.0141146	-0.506917	-0.0600791
		mg	ck	-0.136332	0.0772948	0.290267	-0.359751	0.0870876
		mgso4	ck	0.171827	0.0772948	0.146096	-0.0515924	0.395246
DPAS	Dunnett's t (two-tailed)a	mgh	ck	-.50493*	0.0458153	0.000110466	-0.656544	-0.353318
		mgo	ck	0.126383	0.0458153	0.0983089	-0.0252302	0.277996
		mg	ck	-.35017*	0.0458153	0.000863611	-0.501787	-0.198561
		mgso4	ck	-.59634*	0.0458153	4.22835e-05	-0.747957	-0.44473
Redox2	Dunnett's t (two-tailed)a	mgh	ck	-0.0224725	0.0852021	0.996196	-0.268748	0.223802
		mgo	ck	-0.0442718	0.0852021	0.956139	-0.290547	0.202003
		mg	ck	-.28506*	0.0852021	0.0237684	-0.53134	-0.0387897
		mgso4	ck	-.41047*	0.0852021	0.00238311	-0.656748	-0.164198
T3O	Dunnett's t (two-tailed)a	mgh	ck	11.5433	12.2011	0.765136	-25.59	48.6765
		mgo	ck	-0.645636	13.6412	0.999996	-42.1619	40.8706
		mg	ck	-0.416295	13.6412	1	-41.9325	41.0999
		mgso4	ck	11.6903	12.2011	0.757966	-25.443	48.8235
PAS	Dunnett's t (two-tailed)a	mgh	ck	.23073*	0.0517687	0.00409455	0.0810951	0.380368
		mgo	ck	-0.0319014	0.0517687	0.924053	-0.181538	0.117735
		mg	ck	-.24686*	0.0517687	0.00256309	-0.396494	-0.0972212
		mgso4	ck	.34345*	0.0517687	0.000202251	0.193817	0.493089
PRX1	Dunnett's t (two-tailed)a	mgh	ck	1.61923*	0.176158	1.20906e-05	1.11005	2.12841
		mgo	ck	.76115*	0.176158	0.00504393	0.251968	1.27033
		mg	ck	.81850*	0.176158	0.00307493	0.309322	1.32768
		mgso4	ck	.76880*	0.176158	0.0047183	0.259615	1.27798
CrMYC2	Dunnett's t (two-tailed)a	mgh	ck	0.0430768	0.129027	0.990791	-0.329874	0.416027
		mgo	ck	0.132431	0.129027	0.702009	-0.240519	0.505382
		mg	ck	0.127153	0.129027	0.727892	-0.245798	0.500104
		mgso4	ck	0.0917072	0.129027	0.883455	-0.281243	0.464658
CrEIN3	Dunnett's t (two-tailed)a	mgh	ck	.58809*	0.112933	0.00189354	0.254008	0.922178
		mgo	ck	0.0850668	0.126263	0.90351	-0.288451	0.458585
		mg	ck	0.174364	0.112933	0.402232	-0.15972	0.508449
		mgso4	ck	-0.0553315	0.112933	0.965223	-0.389416	0.278753
CrERF5	Dunnett's t (two-tailed)a	mgh	ck	0.149939	0.160174	0.758597	-0.313042	0.61292
		mgo	ck	-0.145786	0.160174	0.7744	-0.608767	0.317195
		mg	ck	0.129904	0.160174	0.831887	-0.333077	0.592885
		mgso4	ck	-0.0338402	0.160174	0.998377	-0.496821	0.429141
CrWRKY1	Dunnett's t (two-tailed)a	mgh	ck	0.24197	0.188973	0.541027	-0.304251	0.788192
		mgo	ck	0.175108	0.188973	0.764395	-0.371113	0.72133
		mg	ck	0.146472	0.188973	0.851245	-0.39975	0.692694
		mgso4	ck	.80262*	0.188973	0.00565081	0.256396	1.34884
*. The significance level for the difference in means is set at 0.05.
a. Dunnett's t-test designates one group as the control and compares all other groups to it.
