# Supplementary material for: Magnesium Plus Hydrogen Fertilization Enhances Mg Uptake, Growth Performance and Monoterpenoid Indole Alkaloid Biosynthesis in Catharanthus roseus
Source: Plants (Basel). 2025 Oct 31;14(21):3336. doi: 10.3390/plants14213336 (PMC12609934; doi:10.3390/plants14213336)
Supplement: Supplementary file 1 [file plants-14-03336-s001.zip › SI-datasheet2-data table.xlsx]

## Sheet: Sheet1
Sample type	Mg cont	H₂ release	Chlorophyll	Soil pH	SE	T50%	Plant weight	Plant height	Vindoline	Catharanthine	Ajmalicine	T16H	TDC	Redox1	T3R	NMT	D4H	DAT	STR	CS	16OMT	TS	ORCA3	SGD	GO	GS	SAT	DPAS	PAS	PRX1	CrMYC2	CrEIN3	CrERF5	CrWRKY1
1	0.0750149	0	0.726	5.95	0.878788	4.58333	3.3734	51.6	2.42408	4.64886	0.015359	0.886793	0.664343	0.864537	0.972655	0.909616	0.983959	0.852635	0.892962	0.884743	0.961481	0.911725	1.12766	1	1	1	1	1	0.97942	0.804782	1.04006	1	1	1
1	0.07601	0	0.74	5.97	0.875	4.63158	4.5058	56.2	2.46329	4.61318	0.016359	1.00463	0.876606	1.02811	1	0.981684	0.997694	1.00696	1.02574	1.03766	0.968168	0.977162	1.03766	1	1	1	1	1	0.993092	1.09936	0.983957	1	1	1
1	0.0740198	0	0.754	5.99	0.876894	4.725	5.9738	57.8	2.49974	4.78154	0.017359	1.12246	1.71713	1.02811	1.02811	1.11987	1.01866	1.16473	1.09177	1.08925	1.07425	1.12246	0.854607	1	1	1	1	1	1.02811	1.13027	0.97716	1	1	1
2	0.111018	2	0.815	6.37	0.9017	4.45	5.079	60.8	3.47138	7.83695	0.0806363	1.77359	3.22657	1.12506	2.75108	3.56359	1.99539	2.86791	1.12246	5.95182	2.1485	1.33793	3.56359	0.80107	0.965936	1.00696	0.82932	0.479632	1.20581	2.38943	0.920188	1.8025	1.09429	1.56917
2	0.10027	2	0.834	6.38	0.941176	4.47059	6.6798	68.5	3.3985	7.66639	0.0846363	2.02324	3.5054	1.09429	2.8	3.87267	2.24493	2.92817	1.37237	6.8844	2.30271	1.47427	3.56359	0.823591	0.993092	1.10191	0.965936	0.510506	1.23	2.56093	1.02101	1.41421	1.22264	0.959264
2	0.121766	2	0.853	6.4	0.877294	4.47368	10.4861	71.6	3.46954	7.90917	0.0886363	2.05149	3.78423	1.1487	2.8481	3.89961	2.3241	3.09513	1.40121	7.32755	2.31872	1.79005	3.56359	0.795536	1.02101	1.10191	0.757858	0.495069	1.25701	2.94173	1.18921	1.54756	1.13288	1.19748
3	0.0845959	0	0.668	6.13	0.908788	4.63158	3.3853	48.3	3.05896	6.28741	0.0403315	1.42077	2.28153	1.36604	2.02792	1.94981	1.71317	1.89212	1.21982	4.63744	1.81923	0.993092	2.51984	1.23971	0.82932	1.04247	0.784584	1.12638	0.907519	1.50178	0.795536	1.08507	0.582367	1.02101
3	0.0834404	0	0.722	6.14	0.93875	4.78947	3.8437	54.6	3.05414	6.12165	0.0423315	1.45062	2.9558	1.36604	2.26	1.97702	1.81	2.05623	1.24545	4.90186	1.97702	1.05702	2.22427	1.15717	0.965936	1.08673	0.732043	1.07177	0.933033	1.86176	1.28343	0.972655	1.02101	1.10957
3	0.0857513	0	0.776	6.15	0.875	4.86111	4.0634	56.5	3.101	6.30238	0.0443315	1.52274	3.63008	1.38511	2.58471	2.03261	1.90088	2.15846	1.29834	5.36408	2.03261	1.13813	2.51984	1.23114	0.907519	1.04972	0.632878	1.18099	1.06437	1.95432	1.31951	1.19748	0.959264	1.39474
4	0.102111	1	0.78	6.14	0.917513	4.44444	5.416	62.5	3.43927	6.77785	0.0457177	1.79835	2.73208	1.43396	2.17347	1.94981	1.41095	1.84038	1.26284	3.92673	1.79419	1.19748	2.62685	1.10957	0.986233	0.870551	0.812252	0.607097	0.707107	1.63203	1.09429	1.30134	0.933033	1.34723
4	0.110611	1	0.84	6.15	0.8775	4.5	6.1324	63.6	3.42913	6.99037	0.0477177	1.86176	3.50642	1.47427	2.51	1.96337	1.60956	1.98618	1.34413	4.76782	2.22427	1.38192	2.62685	0.752623	1.04247	0.895025	0.920188	0.692555	0.773782	1.82998	1.12506	1.05702	1.04247	1.04247
4	0.0936122	1	0.9	6.15	0.845362	4.54545	6.2841	67.8	3.49824	7.14672	0.0497177	1.87471	3.81055	1.6245	2.75108	2.11892	1.8489	2.14355	1.38192	4.80098	2.25532	1.39153	2.53737	0.939523	0.993092	0.882703	0.858565	0.649826	0.779165	2.02792	1.16328	1.16473	1.41421	1.04972
5	0.0791001	0	0.568	5.98	0.90875	4.47222	4.4428	53.7	2.62599	4.88941	0.0289489	1.34413	1.95884	0.707107	0.650671	1.28639	1.21982	1.90528	1.28047	2.271	2.68204	0.491979	1.15936	0.702222	0.521233	0.687771	1.17283	0.403656	1.25701	1.60956	1.02101	1.00696	0.888843	1.93187
5	0.0801	0	0.598	6.02	0.9375	4.55	5.0317	53.9	2.59449	4.87077	0.0309489	1.35348	2.12812	0.779165	0.721965	1.33176	1.22831	2.09943	1.29834	2.36744	3.71492	0.505811	1.08172	0.535887	0.562529	0.783497	1.32869	0.45376	1.32	1.81714	1.24833	0.784584	1.25701	2.04202
5	0.0781001	0	0.628	6.03	0.870505	4.71429	5.303	61.3	2.62406	4.91174	0.0329489	1.57644	2.2974	0.795536	0.812252	1.54043	1.30737	2.25012	1.60956	2.45093	4.12196	0.553506	0.988514	0.641713	0.435275	0.747425	1.01396	0.353553	1.45397	1.91411	1.00696	1.04247	0.752623	1.43396
